# Supplementary material for: Postmortem Brains from Subjects with Diabetes Mellitus Display Reduced GLUT4 Expression and Soma Area in Hippocampal Neurons: Potential Involvement of Inflammation
Source: Cells. 2023 Apr 25;12(9):1250. doi: 10.3390/cells12091250 (PMC10177173; doi:10.3390/cells12091250)
Supplement: Supplementary file 1 [file cells-12-01250-s001.zip]

Archive with 1 entries (1 files):
- cells-2247262-supplementary.pdf
